# Supplementary material for: Clinical significance of preoperative nutrition and inflammation assessment tools in gastrointestinal cancer patients undergoing surgery: a retrospective cohort study
Source: Front Nutr. 2025 May 19;12:1551048. doi: 10.3389/fnut.2025.1551048 (PMC12127174; doi:10.3389/fnut.2025.1551048)
Supplement: Supplementary file 2 [file Table_1.xlsx]

## Sheet: Supplementary Table 1
Multivariate analyses
	MUST score >= 2
Parameters	Exp(B)	S.E.	P-value
Sex – M	1	1
Sex – F	2839	0,378	0,006
Site – UGI	1	1
Site – CRC	0,154	0,477	0,000
Site – HPB	0,270	1128	0,245
Site – PAN	0,449	1135	0,481
Site – M+	0,517	0,485	0,174
M= male; F= female; UGI= Upper-GI; HPB= hepatobiliary cancer; PAN= pancreatic cancers; CRC= colorectal cancer; M+= gastrointestinal Metastatic cancers
	Albumin
Parameters	Exp(B)	S.E.	P-value
Age	0,931	0,023	0,002
Site – UGI	1	1
Site – CRC	3799	0,751	0,076
Site – HPB	Inf	Inf	0,999
Site – PAN	4764	1541	0,311
Site – M+	1390	0,881	0,709
WBC	0,845	0,098	0,086
Lymph	0,088	0,649	0,000
Hb	0,642	0,154	0,004
NLR	1125	0,095	0,214
PLR	0,993	0,003	0,018
LMR	0,684	0,386	0,325
UGI= Upper-GI; HPB= hepatobiliary cancer; PAN= pancreatic cancers; CRC= colorectal cancer; M+= gastrointestinal Metastatic cancers; WBC= white blood cells; Lymph=lymphoctyes, Hb= hemoglobin; NLR= Neutrophil-to-Lymphocyte Ratio; PLR= Platelet-to-Lymphocyte ratio; LMR= Lymphocyte-to-Monocyte ratio
	PNI
Parameters	Exp(B)	S.E.	P-value
Sex – M	1	1
Sex – F	0,736	0,391	0,432
Age	0,921	0,017	0,000
ASA	0,571	0,344	0,103
WBC	2077	0,122	0,000
Lymph	3499	1327	0,345
Hb	0,722	0,119	0,006
Alb	1419	0,058	0,000
NLR	0,137	0,350	0,000
PLR	0,985	0,004	0,000
LMR	0,712	0,194	0,079
M= male; F= female; ASA= ASA score; WBC= white blood cells; Lymph=lymphoctyes, Hb= hemoglobin; Alb= albumin; NLR= Neutrophil-to-Lymphocyte Ratio; PLR= Platelet-to-Lymphocyte ratio; LMR= Lymphocyte-to-Monocyte ratio
	PLR
Parameters	Exp(B)	S.E.	P-value
Site – UGI	1	1
Site – CRC	3980	0,652	0,034
Site – HPB	0,512	1012	0,509
Site – PAN	1682	1106	0,638
Site – M+	1495	0,679	0,553
Stage – IV	1	1
Stage – 0	0,583	1603	0,736
Stage – I	5240	1079	0,125
Stage – II	4899	1092	0,146
Stage – III	5259	1046	0,113
Hb	0,659	0,102	0,000
Alb	0,000	14905	0,038
PNI	Inf	14900	0,037
NLR	2563	0,146	0,000
LMR	0,850	0,211	0,442
UGI= Upper-GI; HPB= hepatobiliary cancer; PAN= pancreatic cancers; CRC= colorectal cancer; M+= gastrointestinal Metastatic cancers; Hb= hemoglobin; Alb= albumin; PNI= Prognostic Nutritional Index; NLR= Neutrophil-to-Lymphocyte Ratio; LMR= Lymphocyte-to-Monocyte ratio
	LMR
Parameters	Exp(B)	S.E.	P-value
Sex – M	1	1
Sex – F	10684	0,748	0,002
Age	0,949	0,025	0,036
Hb	3261	0,293	0,000
Alb	Inf	18829	0,257
PNI	0,757	0,084	0,001
NLR	0,024	0,803	0,000
PLR	0,993	0,010	0,514
M=male; F= female; Hb= hemoglobin; Alb= albumin; PNI= Prognostic Nutritional Index; NLR= Neutrophil-to-Lymphocyte Ratio; PLR= Platelet-to-Lymphocyte ratio;
